# Supplementary material for: A novel hypervariable variable number tandem repeat in the dopamine transporter gene (SLC6A3)
Source: Life Sci Alliance. 2023 Feb 8;6(4):e202201677. doi: 10.26508/lsa.202201677 (PMC9909461; doi:10.26508/lsa.202201677)
Supplement: Supplementary file 4 [file LSA-2022-01677_TableS4.xlsx]

## Sheet: Table S4a
Name	TR21 Copy Number	Ancestry	Ancestry sorting code for Table 4b
SLC6A3_alt_chr5_KI270791v1	3	Unknown	0
SLC6A3_GRCh38_ref	3	Unknown	0
SLC6A3_trim_rev_v12_HG02587_hgsvc_pbsq2-clr_1000-flye.h2-un.arrow-p1	91	African	1
SLC6A3_trim_rev_v12_HG03125_hgsvc_pbsq2-ccs_1000-pereg.h1-un.racon-p2	63	African	1
SLC6A3_trim_rev_v12_HG03125_hgsvc_pbsq2-ccs_1000-pereg.h2-un.racon-p2	59	African	1
SLC6A3_trim_rev_v12_NA19239_hgsvc_pbsq2-clr_1000-flye.h1-un.arrow-p1	52	African	1
SLC6A3_trim_rev_v12_HG02818_hgsvc_pbsq2-ccs_1000-pereg.h2-un.racon-p2	44	African	1
SLC6A3_trim_rev_v12_NA19238_hgsvc_pbsq2-ccs_1000-pereg.h2-un.racon-p2	36	African	1
SLC6A3_trim_rev_v12_HG03371_hgsvc_pbsq2-clr_1000-flye.h1-un.arrow-p1	35	African	1
SLC6A3_trim_rev_v12_HG02587_hgsvc_pbsq2-clr_1000-flye.h1-un.arrow-p1	31	African	1
SLC6A3_trim_rev_v12_NA19238_hgsvc_pbsq2-ccs_1000-pereg.h1-un.racon-p2	22	African	1
SLC6A3_trim_rev_v12_NA19239_hgsvc_pbsq2-clr_1000-flye.h2-un.arrow-p1	17	African	1
SLC6A3_trim_rev_v12_HG03065_hgsvc_pbsq2-clr_1000-flye.h2-un.arrow-p1	16	African	1
SLC6A3_trim_rev_v12_HG02818_hgsvc_pbsq2-ccs_1000-pereg.h1-un.racon-p2	15	African	1
SLC6A3_trim_rev_v12_HG03065_hgsvc_pbsq2-clr_1000-flye.h1-un.arrow-p1	15	African	1
SLC6A3_trim_rev_v12_HG03371_hgsvc_pbsq2-clr_1000-flye.h2-un.arrow-p1	10	African	1
SLC6A3_trim_rev_v12_HG03486_hgsvc_pbsq2-ccs_1000-pereg.h1-un.racon-p2	4	African	1
SLC6A3_trim_rev_v12_HG03486_hgsvc_pbsq2-ccs_1000-pereg.h2-un.racon-p2	4	African	1
SLC6A3_trim_rev_v12_HG03009_hgsvc_pbsq2-clr_1000-flye.h2-un.arrow-p1	74	South Asian	2
SLC6A3_trim_rev_v12_HG03009_hgsvc_pbsq2-clr_1000-flye.h1-un.arrow-p1_refined	72	South Asian	2
SLC6A3_trim_rev_v12_HG03683_hgsvc_pbsq2-clr_1000-flye.h1-un.arrow-p1	69	South Asian	2
SLC6A3_trim_rev_v12_HG03683_hgsvc_pbsq2-clr_1000-flye.h2-un.arrow-p1	63	South Asian	2
SLC6A3_trim_rev_v12_HG02492_hgsvc_pbsq2-clr_1000-flye.h2-un.arrow-p1	42	South Asian	2
SLC6A3_trim_rev_v12_HG03732_hgsvc_pbsq2-clr_1000-flye.h2-un.arrow-p1	37	South Asian	2
SLC6A3_trim_rev_v12_HG03732_hgsvc_pbsq2-clr_1000-flye.h1-un.arrow-p1	32	South Asian	2
SLC6A3_trim_rev_v12_HG02492_hgsvc_pbsq2-clr_1000-flye.h1-un.arrow-p1	18	South Asian	2
SLC6A3_trim_rev_v12_NA20847_hgsvc_pbsq2-clr_1000-flye.h2-un.arrow-p1	18	South Asian	2
SLC6A3_trim_rev_v12_NA20847_hgsvc_pbsq2-clr_1000-flye.h1-un.arrow-p1	6	South Asian	2
SLC6A3_trim_rev_v12_HG01596_hgsvc_pbsq2-clr_1000-flye.h1-un.arrow-p1	134	East Asian	3
SLC6A3_trim_rev_v12_NA18939_hgsvc_pbsq2-clr_1000-flye.h2-un.arrow-p1	104	East Asian	3
SLC6A3_trim_rev_v12_HG00513_hgsvc_pbsq2-clr_1000-flye.h2-un.arrow-p1	78	East Asian	3
SLC6A3_trim_rev_v12_HG00512_hgsvc_pbsq2-clr_1000-flye.h2-un.arrow-p1	65	East Asian	3
SLC6A3_trim_rev_v12_HG01596_hgsvc_pbsq2-clr_1000-flye.h2-un.arrow-p1	60	East Asian	3
SLC6A3_trim_rev_v12_HG00864_hgsvc_pbsq2-clr_1000-flye.h2-un.arrow-p1	57	East Asian	3
SLC6A3_trim_rev_v12_NA18534_hgsvc_pbsq2-clr_1000-flye.h2-un.arrow-p1_refined	47	East Asian	3
SLC6A3_trim_rev_v12_HG00864_hgsvc_pbsq2-clr_1000-flye.h1-un.arrow-p1	46	East Asian	3
SLC6A3_trim_rev_v12_NA18939_hgsvc_pbsq2-clr_1000-flye.h1-un.arrow-p1	43	East Asian	3
SLC6A3_trim_rev_v12_NA18534_hgsvc_pbsq2-clr_1000-flye.h1-un.arrow-p1	27	East Asian	3
SLC6A3_trim_rev_v12_HG00512_hgsvc_pbsq2-clr_1000-flye.h1-un.arrow-p1	8	East Asian	3
SLC6A3_trim_rev_v12_HG00513_hgsvc_pbsq2-clr_1000-flye.h1-un.arrow-p1	3	East Asian	4
SLC6A3_trim_rev_v12_NA12329_hgsvc_pbsq2-clr_1000-flye.h1-un.arrow-p1	121	European	4
SLC6A3_trim_rev_v12_NA20509_hgsvc_pbsq2-clr_1000-flye.h2-un.arrow-p1	107	European	4
SLC6A3_trim_rev_v12_NA12329_hgsvc_pbsq2-clr_1000-flye.h2-un.arrow-p1	98	European	4
SLC6A3_trim_rev_v12_HG00171_hgsvc_pbsq2-clr_1000-flye.h1-un.arrow-p1	74	European	4
SLC6A3_trim_rev_v12_HG00096_hgsvc_pbsq2-clr_1000-flye.h2-un.arrow-p1	52	European	4
SLC6A3_trim_rev_v12_HG00171_hgsvc_pbsq2-clr_1000-flye.h2-un.arrow-p1	51	European	4
SLC6A3_trim_rev_v12_NA20509_hgsvc_pbsq2-clr_1000-flye.h1-un.arrow-p1	47	European	4
SLC6A3_trim_rev_v12_HG00096_hgsvc_pbsq2-clr_1000-flye.h1-un.arrow-p1	46	European	4
SLC6A3_trim_rev_v12_NA24385_hpg_pbsq2-ccs_1000-pereg.h1-un.racon-p2	40	European	4
SLC6A3_trim_rev_v12_NA24385_hpg_pbsq2-ccs_1000-pereg.h2-un.racon-p2	30	European	4
SLC6A3_trim_rev_v12_HG01505_hgsvc_pbsq2-clr_1000-flye.h2-un.arrow-p1	17	European	4
SLC6A3_trim_rev_v12_HG01505_hgsvc_pbsq2-clr_1000-flye.h1-un.arrow-p1	15	European	4
SLC6A3_trim_rev_v12_NA19983_hgsvc_pbsq2-clr_1000-flye.h2-un.arrow-p1	4	African Admixture	5
SLC6A3_trim_rev_v12_NA19983_hgsvc_pbsq2-clr_1000-flye.h1-un.arrow-p1	2	African Admixture	5
SLC6A3_trim_rev_v12_HG00732_hgsvc_pbsq2-clr_1000-flye.h1-un.arrow-p1	105	Indigenous Admixture	6
SLC6A3_trim_rev_v12_HG00732_hgsvc_pbsq2-clr_1000-flye.h2-un.arrow-p1	51	Indigenous Admixture	6
SLC6A3_trim_rev_v12_NA19650_hgsvc_pbsq2-clr_1000-flye.h1-un.arrow-p1	50	Indigenous Admixture	6
SLC6A3_trim_rev_v12_HG00731_hgsvc_pbsq2-clr_1000-flye.h2-un.arrow-p1	45	Indigenous Admixture	6
SLC6A3_trim_rev_v12_HG01114_hgsvc_pbsq2-clr_1000-flye.h1-un.arrow-p1	45	Indigenous Admixture	6
SLC6A3_trim_rev_v12_HG01114_hgsvc_pbsq2-clr_1000-flye.h2-un.arrow-p1	38	Indigenous Admixture	6
SLC6A3_trim_rev_v12_HG00731_hgsvc_pbsq2-clr_1000-flye.h1-un.arrow-p1	37	Indigenous Admixture	6
SLC6A3_trim_rev_v12_HG02011_hgsvc_pbsq2-clr_1000-flye.h1-un.arrow-p1	9	Indigenous Admixture	6
SLC6A3_trim_rev_v12_NA19650_hgsvc_pbsq2-clr_1000-flye.h2-un.arrow-p1	4	Indigenous Admixture	6
SLC6A3_trim_rev_v12_HG02011_hgsvc_pbsq2-clr_1000-flye.h2-un.arrow-p1	2	Indigenous Admixture	6

## Sheet: AncestryMolaChart
Ancestry sorting code from Table S4a	Copy Number	Name
0	3	SLC6A3_alt_chr5_KI270791v1	1	44	81
0	3	SLC6A3_GRCh38_ref	2	45	82
1	91	SLC6A3_trim_rev_v12_HG02587_hgsvc_pbsq2-clr_1000-flye.h2-un.arrow-p1	23	62	531	112	134	69	160	176	193	62	54	160	160	176	112	54	54	54	54	62	112	112	148	54	54	54	62	112	54	54	148	54	62	112	148	62	112	112	54	62	407	112	54	420	176	176	148
1	63	SLC6A3_trim_rev_v12_HG03125_hgsvc_pbsq2-ccs_1000-pereg.h1-un.racon-p2	27	15	15	56	136	56	15	15	91	15	91	163	86	15	27	15	15	99	80	15	80	15	86	15	86	15	80	15	351	86	189	65	189	15	361	86	86	15	15	15	15	15	24	351	86	189	65
1	59	SLC6A3_trim_rev_v12_HG03125_hgsvc_pbsq2-ccs_1000-pereg.h2-un.racon-p2	15	65	178	15	15	15	163	178	15	15	219	15	15	15	163	178	107	8	15	80	24	24	15	3	80	24	24	15	3	3	15	3	3	178	15	28	3	178	15	24	24	3	3	15	86	86	86
1	52	SLC6A3_trim_rev_v12_NA19239_hgsvc_pbsq2-clr_1000-flye.h1-un.arrow-p1	35	71	436	119	141	119	167	167	198	209	167	167	141	246	141	167	167	285	141	141	301	301	301	141	301	141	141	141	355	141	355	376	355	167	246	376	355	119	355	355	246	411	417	167	423	246	428
1	44	SLC6A3_trim_rev_v12_HG02818_hgsvc_pbsq2-ccs_1000-pereg.h2-un.racon-p2	25	63	532	108	63	33	161	54	54	33	217	33	33	33	54	33	108	70	54	54	54	54	54	62	33	108	94	344	347	360	108	54	347	360	347	347	344	344	360	347	347	360	416	421
1	36	SLC6A3_trim_rev_v12_NA19238_hgsvc_pbsq2-ccs_1000-pereg.h2-un.racon-p2	8	15	91	91	91	80	15	15	3	80	15	178	31	91	56	177	31	91	56	15	8	80	86	15	15	15	86	177	31	91	56	374	56	384	170	191
1	35	SLC6A3_trim_rev_v12_HG03371_hgsvc_pbsq2-clr_1000-flye.h1-un.arrow-p1	15	65	178	15	15	15	163	178	24	8	15	80	24	178	21	24	24	3	3	3	86	178	3	86	86	86	86	24	86	86	86	21	56	383	388
1	31	SLC6A3_trim_rev_v12_HG02587_hgsvc_pbsq2-clr_1000-flye.h1-un.arrow-p1	22	61	530	111	133	150	159	133	192	207	216	223	235	235	255	266	159	282	292	207	299	306	159	321	133	333	339	299	350	359	364
1	22	SLC6A3_trim_rev_v12_NA19238_hgsvc_pbsq2-ccs_1000-pereg.h1-un.racon-p2	24	15	513	15	86	56	56	48	3	86	221	15	86	221	15	86	232	86	232	103	170	191
1	17	SLC6A3_trim_rev_v12_NA19239_hgsvc_pbsq2-clr_1000-flye.h2-un.arrow-p1	36	72	535	120	142	72	154	46	199	46	154	46	238	46	249	269	276
1	16	SLC6A3_trim_rev_v12_HG03065_hgsvc_pbsq2-clr_1000-flye.h2-un.arrow-p1	24	24	24	15	80	109	56	177	56	91	56	15	15	243	170	191
1	15	SLC6A3_trim_rev_v12_HG02818_hgsvc_pbsq2-ccs_1000-pereg.h1-un.racon-p2	24	27	56	15	80	15	15	15	15	3	15	224	74	170	191
1	15	SLC6A3_trim_rev_v12_HG03065_hgsvc_pbsq2-clr_1000-flye.h1-un.arrow-p1	24	28	99	86	28	15	103	56	48	3	86	103	170	242	257
1	10	SLC6A3_trim_rev_v12_HG03371_hgsvc_pbsq2-clr_1000-flye.h2-un.arrow-p1	28	15	189	3	15	48	164	74	170	191
1	4	SLC6A3_trim_rev_v12_HG03486_hgsvc_pbsq2-ccs_1000-pereg.h1-un.racon-p2	8	48	103	114
1	4	SLC6A3_trim_rev_v12_HG03486_hgsvc_pbsq2-ccs_1000-pereg.h2-un.racon-p2	3	15	136	114
2	74	SLC6A3_trim_rev_v12_HG03009_hgsvc_pbsq2-clr_1000-flye.h2-un.arrow-p1	26	64	453	113	135	151	162	135	194	135	218	225	162	162	256	135	135	162	256	135	218	225	312	162	256	135	135	345	225	135	135	345	194	256	256	393	135	135	135	393	408	408	135	408	408	225	408
2	72	SLC6A3_trim_rev_v12_HG03009_hgsvc_pbsq2-clr_1000-flye.h1-un.arrow-p1_refined	539	540	541	542	543	544	545	542	546	547	548	544	549	550	551	546	552	539	547	553	546	539	552	554	544	539	555	546	556	557	558	559	560	546	561	548	539	562	563	564	546	558	563	546	546	565	565
2	69	SLC6A3_trim_rev_v12_HG03683_hgsvc_pbsq2-clr_1000-flye.h1-un.arrow-p1	3	15	80	3	15	28	24	24	15	15	24	24	56	91	178	21	86	24	56	28	80	80	313	3	91	15	15	80	28	15	56	15	21	15	24	15	56	15	107	74	3	91	15	15	24	21	24
2	63	SLC6A3_trim_rev_v12_HG03683_hgsvc_pbsq2-clr_1000-flye.h2-un.arrow-p1	3	15	28	3	15	127	3	127	3	15	127	3	15	3	21	127	3	21	31	15	15	127	3	15	24	127	15	24	127	15	80	127	139	127	28	3	80	127	28	31	28	127	139	15	80	15	127
2	42	SLC6A3_trim_rev_v12_HG02492_hgsvc_pbsq2-clr_1000-flye.h2-un.arrow-p1	3	21	31	15	15	15	24	80	3	15	15	24	80	15	127	3	15	15	15	15	15	15	80	15	15	15	189	3	15	15	15	15	91	15	15	15	189	3	15	103	170	191
2	37	SLC6A3_trim_rev_v12_HG03732_hgsvc_pbsq2-clr_1000-flye.h2-un.arrow-p1	30	67	116	116	97	153	19	180	132	132	116	132	97	245	97	132	153	132	294	97	132	294	19	323	97	97	97	97	97	97	239	97	97	239	389	394	396
2	32	SLC6A3_trim_rev_v12_HG03732_hgsvc_pbsq2-clr_1000-flye.h1-un.arrow-p1	29	66	533	115	137	152	165	179	195	208	220	226	236	244	258	267	274	283	293	297	300	307	314	322	328	115	340	267	352	152	365	372
2	18	SLC6A3_trim_rev_v12_HG02492_hgsvc_pbsq2-clr_1000-flye.h1-un.arrow-p1	21	3	15	15	15	127	3	127	80	15	189	91	109	86	15	74	170	191
2	18	SLC6A3_trim_rev_v12_NA20847_hgsvc_pbsq2-clr_1000-flye.h2-un.arrow-p1	27	80	21	3	74	15	15	80	15	15	15	86	15	86	21	103	170	191
2	6	SLC6A3_trim_rev_v12_NA20847_hgsvc_pbsq2-clr_1000-flye.h1-un.arrow-p1	43	79	538	126	143	156
3	134	SLC6A3_trim_rev_v12_HG01596_hgsvc_pbsq2-clr_1000-flye.h1-un.arrow-p1	18	57	96	110	18	149	96	18	18	149	57	18	233	57	110	264	57	281	57	296	18	264	110	319	327	18	110	319	349	358	57	296	233	264	110	392	327	18	110	319	18	110	18	264	57	110	427
3	104	SLC6A3_trim_rev_v12_NA18939_hgsvc_pbsq2-clr_1000-flye.h2-un.arrow-p1	3	15	24	15	24	3	3	80	24	31	28	24	15	86	3	74	86	127	28	74	27	86	74	3	15	163	15	15	3	56	56	109	15	21	15	163	15	24	3	15	56	56	15	56	109	3	15
3	78	SLC6A3_trim_rev_v12_HG00513_hgsvc_pbsq2-clr_1000-flye.h2-un.arrow-p1	8	48	86	102	127	31	127	15	21	80	15	102	56	86	15	189	3	15	15	15	3	21	3	15	56	15	86	15	15	86	15	3	15	56	86	3	15	56	56	86	3	15	86	15	15	86	15
3	65	SLC6A3_trim_rev_v12_HG00512_hgsvc_pbsq2-clr_1000-flye.h2-un.arrow-p1	7	7	85	101	30	132	153	97	97	190	132	97	97	239	132	132	97	97	97	190	132	97	153	317	153	330	30	30	132	97	97	239	97	30	30	132	97	97	97	402	273	153	153	291	132	97	153
3	60	SLC6A3_trim_rev_v12_HG01596_hgsvc_pbsq2-clr_1000-flye.h2-un.arrow-p1	19	58	97	7	132	132	132	30	190	206	132	132	234	132	254	265	273	19	291	97	291	291	132	320	132	132	338	19	291	97	239	291	97	382	97	239	291	400	291	206	7	410	410	97	190	153	239
3	57	SLC6A3_trim_rev_v12_HG00864_hgsvc_pbsq2-clr_1000-flye.h2-un.arrow-p1	3	15	15	28	15	28	80	15	3	91	15	24	15	3	253	92	86	24	56	92	86	15	3	24	15	80	336	24	15	3	15	74	31	3	15	86	102	399	80	127	3	127	86	102	127	80	3
3	47	SLC6A3_trim_rev_v12_NA18534_hgsvc_pbsq2-clr_1000-flye.h2-un.arrow-p1_refined	571	572	573	574	571	575	576	577	574	577	574	574	577	574	574	578	578	579	580	574	578	578	581	574	582	577	582	574	574	578	583	571	578	574	584	585	581	574	586	574	571	576	587	577	588	589	590
3	46	SLC6A3_trim_rev_v12_HG00864_hgsvc_pbsq2-clr_1000-flye.h1-un.arrow-p1	15	24	86	28	3	28	24	74	28	15	3	127	28	3	252	27	28	56	3	28	3	28	56	24	24	15	24	24	24	15	24	15	56	15	189	27	86	102	56	74	56	86	15	103	170	191
3	43	SLC6A3_trim_rev_v12_NA18939_hgsvc_pbsq2-clr_1000-flye.h1-un.arrow-p1	32	48	74	86	3	3	3	181	6	15	15	15	15	15	127	24	3	189	3	189	189	28	189	127	15	24	189	15	47	3	189	373	127	80	15	189	91	56	86	15	74	170	191
3	27	SLC6A3_trim_rev_v12_NA18534_hgsvc_pbsq2-clr_1000-flye.h1-un.arrow-p1	3	68	189	15	139	24	24	3	189	86	15	3	189	15	80	15	189	91	56	86	15	74	86	86	74	170	191
3	8	SLC6A3_trim_rev_v12_HG00512_hgsvc_pbsq2-clr_1000-flye.h1-un.arrow-p1	6	8	15	99	48	48	103	170
3	3	SLC6A3_trim_rev_v12_HG00513_hgsvc_pbsq2-clr_1000-flye.h1-un.arrow-p1	10	49	87
4	121	SLC6A3_trim_rev_v12_NA12329_hgsvc_pbsq2-clr_1000-flye.h1-un.arrow-p1	31	3	15	24	24	56	3	56	80	15	56	80	15	56	56	80	15	56	15	28	28	56	3	80	24	3	24	31	24	24	15	107	24	31	24	56	3	56	31	3	24	109	3	56	80	21	56
4	107	SLC6A3_trim_rev_v12_NA20509_hgsvc_pbsq2-clr_1000-flye.h2-un.arrow-p1	42	78	78	125	42	155	125	42	125	155	78	78	78	155	155	78	278	286	286	286	302	155	316	155	316	334	342	346	125	155	366	78	379	385	125	366	78	366	125	366	366	366	316	78	424	426	125
4	98	SLC6A3_trim_rev_v12_NA12329_hgsvc_pbsq2-clr_1000-flye.h2-un.arrow-p1	3	3	80	15	138	15	3	3	196	24	6	6	196	6	24	3	21	284	3	80	15	15	127	15	80	80	3	3	353	3	15	6	86	3	56	15	15	325	21	21	15	80	353	353	15	15	15
4	74	SLC6A3_trim_rev_v12_HG00171_hgsvc_pbsq2-clr_1000-flye.h1-un.arrow-p1	3	15	3	31	31	80	31	31	31	80	31	15	80	28	15	15	3	3	127	31	31	80	31	21	80	28	15	15	3	3	3	56	15	15	15	80	3	3	3	15	3	3	31	15	15	15	15
4	52	SLC6A3_trim_rev_v12_HG00096_hgsvc_pbsq2-clr_1000-flye.h2-un.arrow-p1	4	46	83	72	83	144	72	169	184	46	154	46	228	72	154	142	270	72	83	72	72	144	72	169	72	144	72	72	144	72	238	72	72	144	72	390	228	46	124	72	46	46	46	228	154	46	228
4	51	SLC6A3_trim_rev_v12_HG00171_hgsvc_pbsq2-clr_1000-flye.h2-un.arrow-p1	5	47	31	98	31	6	3	15	3	80	15	56	15	3	250	15	3	56	15	24	56	31	15	91	80	80	15	15	91	15	15	80	15	80	80	80	21	80	56	15	56	80	56	15	56	15	15
4	47	SLC6A3_trim_rev_v12_NA20509_hgsvc_pbsq2-clr_1000-flye.h1-un.arrow-p1	41	46	154	124	46	154	154	183	184	46	183	46	46	249	46	183	184	46	183	184	46	249	46	324	329	46	46	249	46	183	184	46	183	184	46	249	46	46	249	46	46	414	46	228	329	46	430
4	46	SLC6A3_trim_rev_v12_HG00096_hgsvc_pbsq2-clr_1000-flye.h1-un.arrow-p1	3	3	80	15	21	15	91	21	3	24	56	91	15	56	21	31	21	91	80	80	15	21	80	15	21	80	15	21	80	80	80	15	80	109	15	56	80	56	15	56	15	15	373	386	170	191
4	40	SLC6A3_trim_rev_v12_NA24385_hpg_pbsq2-ccs_1000-pereg.h1-un.racon-p2	27	80	80	80	15	15	91	15	56	80	80	15	15	80	15	15	15	80	91	80	15	80	56	15	56	56	15	56	80	15	15	56	15	100	27	24	21	386	170	191
4	30	SLC6A3_trim_rev_v12_NA24385_hpg_pbsq2-ccs_1000-pereg.h2-un.racon-p2	3	15	91	15	127	15	127	15	80	80	15	91	80	15	15	91	15	56	91	15	15	91	15	15	56	15	136	56	357	191
4	17	SLC6A3_trim_rev_v12_HG01505_hgsvc_pbsq2-clr_1000-flye.h2-un.arrow-p1	3	15	31	74	15	80	3	80	189	15	189	15	86	15	103	170	191
4	15	SLC6A3_trim_rev_v12_HG01505_hgsvc_pbsq2-clr_1000-flye.h1-un.arrow-p1	3	56	24	109	24	136	56	103	56	56	24	56	232	170	191
5	4	SLC6A3_trim_rev_v12_NA19983_hgsvc_pbsq2-clr_1000-flye.h2-un.arrow-p1	40	77	537	123
5	2	SLC6A3_trim_rev_v12_NA19983_hgsvc_pbsq2-clr_1000-flye.h1-un.arrow-p1	39	76
6	105	SLC6A3_trim_rev_v12_HG00732_hgsvc_pbsq2-clr_1000-flye.h1-un.arrow-p1	14	53	14	14	14	53	53	174	187	187	174	187	174	241	14	174	53	280	290	290	14	305	311	290	174	290	174	290	14	174	362	370	187	370	370	187	362	370	187	370	406	409	187	370	174	425	187
6	51	SLC6A3_trim_rev_v12_HG00732_hgsvc_pbsq2-clr_1000-flye.h2-un.arrow-p1	3	15	80	15	21	80	15	15	15	189	28	3	15	15	21	28	15	86	15	86	86	164	15	86	28	15	21	164	15	3	363	28	15	80	28	15	86	80	28	21	86	136	15	56	15	15	373
6	50	SLC6A3_trim_rev_v12_NA19650_hgsvc_pbsq2-clr_1000-flye.h1-un.arrow-p1	38	75	168	122	122	122	168	122	201	211	168	227	75	248	260	201	277	168	201	227	227	308	315	122	201	122	341	323	122	122	122	211	122	122	122	122	397	122	75	122	122	413	122	422	75	227	429
6	45	SLC6A3_trim_rev_v12_HG00731_hgsvc_pbsq2-clr_1000-flye.h2-un.arrow-p1	3	15	92	24	80	15	3	21	21	3	3	3	24	3	127	80	21	15	15	15	15	80	15	80	80	80	15	15	80	3	24	3	127	3	127	80	15	189	91	56	86	15	74	170	191
6	45	SLC6A3_trim_rev_v12_HG01114_hgsvc_pbsq2-clr_1000-flye.h1-un.arrow-p1	16	54	94	108	108	148	148	94	108	54	214	33	230	148	54	94	54	108	54	148	94	54	148	108	326	148	108	108	347	54	108	134	54	134	217	63	112	54	401	23	112	148	415	416	421
6	38	SLC6A3_trim_rev_v12_HG01114_hgsvc_pbsq2-clr_1000-flye.h2-un.arrow-p1	17	55	95	95	131	131	158	175	188	205	215	188	231	131	131	263	131	95	188	131	95	131	188	131	188	332	337	343	348	131	131	371	131	131	387	391	395	396
6	37	SLC6A3_trim_rev_v12_HG00731_hgsvc_pbsq2-clr_1000-flye.h1-un.arrow-p1	8	15	91	80	80	15	15	91	80	80	15	15	91	15	15	80	15	15	80	80	80	15	80	56	15	109	31	56	24	15	361	27	24	21	386	170	191
6	9	SLC6A3_trim_rev_v12_HG02011_hgsvc_pbsq2-clr_1000-flye.h1-un.arrow-p1	3	59	3	15	3	15	103	170	191
6	4	SLC6A3_trim_rev_v12_NA19650_hgsvc_pbsq2-clr_1000-flye.h2-un.arrow-p1	8	48	103	114
6	2	SLC6A3_trim_rev_v12_HG02011_hgsvc_pbsq2-clr_1000-flye.h2-un.arrow-p1	20	60
[truncated: 88 more columns]
